# Supplementary material for: Genetic Diversity and Signatures of Selection in 15 Chinese Indigenous Dog Breeds Revealed by Genome-Wide SNPs
Source: Front Genet. 2019 Nov 15;10:1174. doi: 10.3389/fgene.2019.01174 (PMC6872681; doi:10.3389/fgene.2019.01174)
Supplement: Table S4 — GO functional enrichment and KEGG pathway analysis for genes located within Selection regions in each of Chinese dog populations. [file Table_4.xlsx]

## Sheet: Table S4
Table S4. GO functional enrichment and KEGG pathway analysis for genes located within Selection regions in each of Chinese dog populations.
Breed	Nsnp	Ngene	GO function term enriched by genes showing signatures of selection	GO gene	P value in GO	KEGG pathway	KEGG gene	P value in KEGG
C_CDH	543	88	/	/	/	/	/	/
C_CRD	502	151	regulation of vacuole organization	[CHMP4B, IFT20, KIAA1324]	0.00580288	Adherens junction	[ACTG1, BAIAP2, CDH1, NLK, PARD3]	0.000721081
C_GXH	499	117	nucleus organization	[ANKLE2, H1FNT, LEMD3, PARP11, PRKACA, SRPK2, TSSK6]	5.00431e-05	/	/	/
C_HTM	488	118	unsaturated fatty acid biosynthetic process	[ALOX12, ALOX15, ELOVL1]	0.00392434	/	/	/
C_LSH	530	121	/	/	/	/	/	/
C_LzD	532	93	response to protozoan	[HRAS, RASSF7, VPS13B]	0.000231083	Arrhythmogenic right ventricular cardiomyopathy (ARVC)	[ACTG1, ITGB8, LAMA2]	0.002519
C_MGX	548	87	histone H3-K9 modification	[RCBTB1, SETDB2, SMAD4]	0.00131751	/	/	/
C_QCH	512	117	oxidoreductase activity, acting on paired donors, with incorporation or reduction of molecular oxygen, reduced flavin or flavoprotein as one donor, and incorporation of one atom of oxygen	[CYP2A13, CYP2A7, CYP2B6, CYP2F1]	0.0044808	/	/	/
C_SDX	494	147	response to interleukin-15	[STAT3, STAT5A, STAT5B]	0.0186931	Estrogen signaling pathway	[KRT13, KRT15, KRT19, KRT32, KRT34, KRT35, KRT36, KRT38, KRT9]	0.000676429
C_SrP	543	96	nuclear envelope organization	[CNEP1R1, LEMD3, SUN3]	0.00260198	Bacterial invasion of epithelial cells	[CAV1, CAV2, MET]	0.00418712
C_SXX	526	143	response to interleukin-15	[STAT3, STAT5A, STAT5B]	0.00470926	Estrogen signaling pathway	[KRT13, KRT15, KRT19, KRT32, KRT34, KRT35, KRT36, KRT38, KRT9, MMP9]	1.87805e-05
C_TMf	513	142	regulation of multicellular organism growth	[SOCS2, STAT3, STAT5A, STAT5B]	0.00470926	Prolactin signaling pathway	[JAK2, SOCS2, STAT3, STAT5A, STAT5B]	0.00470926
C_XSH	522	110	protein localization to cilium	[EFCAB7, GAS8, IFT122]	0.00770085	Adherens junction	[ACTG1, BAIAP2, SMAD4]	0.00549289
Nsnp: SNP number in candiate windows; Ngene: gene number in candiate windows; GO gene: genes showing selection signals in the GO term; KEGG pathway: the significant term of KEGG pathway; KEGG gene: genes in this KEGG pathway.

## Sheet: Sheet1
AASDH
ACSBG1
ACTG1
ACTR10
ADAMTS7
ADAMTSL3
ALYREF
ARHGAP10
ARHGDIA
ARL16
ATP2B1
BAHCC1
C14orf37
C4orf22
CCDC137
CCDC53
CEP290
CNTN4
CYFIP1
DCLK1
DDR2
DNAJA4
DPP6
EFL1
EPB41
FAAP100
FBXW7
FSCN2
GABRG2
GCGR
GRIP1
GRPEL1
HECW1
HGS
IDH3A
IL5RA
IQCM
KIAA1211
KITLG
LANCL2
LEMD3
LRRIQ1
MCRIP1
MECR
MRPL32
MSRB3
NPLOC4
NR3C2
NUP37
Name1
OCA2
OXLD1
P4HB
PARPBP
PCYT2
PDE6G
PIK3CG
POC1B
PPP1R27
PRKAR2B
RYK
SAXO2
SEC61G
SLCO2A1
SRSF4
TADA2B
TBC1D14
TBC1D2B
TMEM200B
TMTC3
TRNT1
TSPAN10
TUBGCP5
UAP1
USP24
VOPP1
VSTM2A
